# Supplementary material for: A Functional Minigenome of Parvovirus B19
Source: Viruses. 2022 Jan 4;14(1):84. doi: 10.3390/v14010084 (PMC8780457; doi:10.3390/v14010084)
Supplement: Supplementary file 1 [file viruses-14-00084-s001.zip]

Archive with 1 entries (1 files):
- viruses-1519880-supplementary.pdf
